# Supplementary material for: No Plasmatic Proteomic Signature at Clinical Disease Onset Associated With 11 Year Clinical, Cognitive and MRI Outcomes in Relapsing-Remitting Multiple Sclerosis Patients
Source: Front Mol Neurosci. 2018 Oct 31;11:371. doi: 10.3389/fnmol.2018.00371 (PMC6220078; doi:10.3389/fnmol.2018.00371)
Supplement: DATA SHEET S1 — Somalogic results. [file Data_Sheet_1.xlsx]

## Sheet: Somalogic_results_presto_EDSS11
Somalogic ID	EDSS_0	EDSS_11	DEDSS	outcome group_EDSS (1=EDSS increase <1 or no increase; 2=EDSS increase 1 or more)	Average_cognition	outcome_CI (1=yes,2=no)	Norm_brain_vol_Z-score_vs_HC	outcome_Norm_brain_atrophy (1=yes,2=no)	Norm_thalamic_vol_Z-score_vs_HC	outcome_ Norm_thalamic_atrophy (1=yes,2=no)	Norm_lesion_vol	age at onset	gender	DMT	type	PlateId	ScannerID	PlatePosition	NormScale_1	NormScale_40	NormScale_0_005	CHIP	CEBPB	NSE	PIAS4	IL-10 Ra	STAT3	IRF1	c-Jun	Mcl-1	OAS1	c-Myc	SMAD3	SMAD2	IL-23	PDGFRA	IL-12	STAT1	STAT6	LRRK2	Osteocalcin	IL-5	GPDA	IgA	LPPL	HEMK2	PDXK	TLR4	REG4
1	1	3	2	2								19.3	m	1	IFN, NAT, FINGO	Set 01	US22502676	A2	0.836	1013	0.881	450.3	410.2	15951.9	371.4	1238.9	991.6	979.7	1285.0	573.5	382.6	219.6	8374.3	7021.7	1061.2	1180.3	142.7	3349.9	274.5	1452.2	814.0	149.0	2100.7	2014.7	529.6	1601.7	490.5	225.5	427.4
2	3.5	3.5	0	1	-0.29736	0	-3.28859	1	-4.70149	1	14668.9	27.3	f	1	IFN, GA, FINGO	Set 01	US22502676	B2	0.985	1150	0.832	373.7	508.2	7757.2	426.1	1319.8	1141.1	717.9	1285.9	539.5	216.5	1355.7	6825.8	6531.9	968.6	2145.1	612.4	2044.9	248.9	1681.2	817.5	164.2	1192.1	2598.3	701.3	1676.0	372.8	410.4	693.1
3	3	4	1	2	-0.184313	0	-1.7821	0	-1.79459	0	12027.8	37.6	f	0	NA	Set 01	US22502676	C2	0.922	1020	0.858	467.1	420.0	11962.9	358.6	1318.4	1188.8	779.6	967.1	458.3	293.7	282.8	8035.7	7581.9	1137.0	983.5	133.9	2694.1	233.2	1736.3	730.3	231.8	1039.2	2072.9	412.5	1867.1	341.6	1420.9	600.0
4	0	2	2	2	-0.136152	0						31.3	f	0	NA	Set 01	US22502676	D2	0.923	1070	0.896	578.9	481.9	8394.7	390.2	1258.9	1609.6	742.6	1141.1	684.7	282.8	313.8	9000.2	8570.5	2203.9	839.2	158.7	2953.6	292.0	1484.4	898.7	161.8	1775.8	3751.6	661.9	2209.0	509.0	192.9	452.0
5	1.5	1.5	0	1								34.3	m	0	NA	Set 01	US22502676	E2	0.753	0.652	0.937	644.7	439.8	8340.9	486.5	1139.8	1772.8	857.6	1006.5	472.6	376.5	297.2	8222.8	8628.6	627.0	754.9	186.1	3950.2	335.3	1565.3	1067.0	138.9	684.7	3906.1	480.0	2839.0	316.0	235.1	593.6
6	1.5	2.5	1	2	-1.43324	1	-1.29079	0	-4.24335	1	25705.4	24.8	f	0	NA	Set 01	US22502676	F2	0.944	1116	0.856	575.5	478.1	14918.5	478.8	1165.3	1206.8	792.8	1102.4	536.2	271.8	211.0	8182.1	7709.1	794.2	1105.0	143.8	2102.6	246.7	1582.1	711.8	184.8	1761.6	2481.6	1564.2	1897.1	616.5	161.6	517.0
7	1	2.5	1.5	2	-0.453648	0	0.544619	0	-0.568865	0	9886.82	41.4	m	0	NA	Set 01	US22502676	G2	1128	1462	1171	462.9	465.0	5459.8	413.5	1187.5	672.4	785.5	1640.4	604.5	237.4	217.8	7388.6	4497.5	807.4	984.4	294.1	1797.1	196.7	1481.7	874.5	182.3	1307.0	2264.0	457.7	1175.8	315.0	180.0	853.4
8	2	3	1	2								15.6	f	1	IFN, FUM	Set 01	US22502676	H2	0.496	0.119	0.840	184.8	508.7	2402.8	354.5	954.6	1407.0	442.7	343.6	483.9	476.5	230.4	2739.7	2444.8	501.9	861.1	137.9	1481.2	539.0	1979.2	1207.0	174.4	561.3	1552.4	564.0	2484.5	367.7	97.8	573.4
9	1.5	2	0.5	1	0.284054	0	0.368032	0	-0.394815	0	6597.07	24.2	f	0	NA	Set 01	US22502676	A3	0.896	0.843	0.906	413.0	615.2	10292.3	489.3	1268.6	1169.1	717.6	1116.0	553.8	434.3	435.6	6812.2	5182.7	1160.7	1360.2	195.0	1902.2	388.6	1675.7	1227.0	270.3	1240.5	2310.3	710.5	1808.8	354.0	279.7	677.5
10	1.5	4	2.5	2								23.9	m	0	NA	Set 01	US22502676	B3	0.750	0.674	0.863	2982.5	468.8	13343.7	323.1	1089.0	3157.3	849.4	1073.1	889.7	241.5	234.3	13171.8	15234.8	665.5	852.1	151.1	5257.5	435.5	1743.4	1540.4	168.4	1117.9	3117.0	456.2	4275.8	460.6	159.2	503.0
11	0	2	2	2	-0.0643451	0	-0.436553	0	-1.09853	0	18309.4	29.0	f	0	NA	Set 01	US22502676	C3	0.881	0.831	0.857	751.4	549.2	13678.9	428.6	1306.7	2863.2	862.1	1220.1	850.8	293.4	274.7	11922.5	15756.5	796.0	726.2	168.5	5238.6	443.3	2003.0	941.3	396.8	864.4	3296.9	636.4	3820.3	500.9	397.8	575.9
13	2.5	3	0.5	1	-1.16325	1	0.0441641	0	-1.38437	0	16841.6	55.4	m	0	NA	Set 01	US22502676	E3	0.971	1000	0.919	524.9	490.2	10789.9	397.5	1131.7	1011.0	800.4	1207.7	646.8	633.6	345.9	7714.2	6261.2	1657.8	1239.1	290.0	2481.7	276.3	1598.6	1106.5	181.8	942.9	3700.6	620.8	1672.7	383.0	197.0	487.0
14	1	2.5	1.5	2	-0.925912	0	-0.495919	0	-2.29585	1	13286.4	30.3	f	0	NA	Set 01	US22502676	F3	0.795	0.744	0.715	901.3	483.7	10189.2	421.2	1262.5	2712.2	788.2	1179.8	2208.4	295.6	265.6	11359.2	13793.2	794.9	764.7	157.9	5875.9	375.8	2144.7	1144.4	149.1	871.7	1559.4	480.0	3599.8	436.0	292.1	625.7
15	4.5	4	-0.5	1	-1.04815	0	-2.3298	1	-4.52713	1	29592.8	37.9	f	1	IFN, MITO, NAT, GA	Set 01	US22502676	G3	1116	1170	0.935	330.9	498.2	7910.2	502.4	1315.1	834.8	665.6	1105.5	720.7	339.1	255.8	5119.1	4172.2	807.8	1216.8	220.6	1730.5	205.6	1736.6	786.0	240.8	1209.4	2187.0	432.1	1300.3	400.5	293.4	815.7
17	2	1.5	-0.5	1	0.208378	0	-0.911256	0	-3.0531	1	10852.7	24.5	m	1	IFN	Set 01	US22502676	A4	2104	1659	2151	522.3	374.2	6155.9	299.9	668.3	1463.1	413.2	815.8	394.9	381.1	319.8	10941.4	9533.9	412.0	633.4	590.7	3674.8	1262.5	907.2	704.4	412.3	922.7	2508.6	377.2	1713.9	385.7	424.2	465.4
18	2	1	1	2								37.2	f	0	NA	Set 01	US22502676	B4	2252	1676	2253	566.9	483.0	4834.5	259.5	842.6	1834.4	437.6	815.4	377.8	349.6	328.4	10323.6	9426.9	585.4	495.3	583.0	3386.1	1157.2	984.4	637.7	378.2	474.0	3100.7	364.2	2078.5	353.8	475.5	452.5
19	1.5	3	1.5	2								49.3	f	0	NA	Set 01	US22502676	C4	3300	1056	5126	1614.4	179.7	388.5	265.3	11486.0	4713.6	717.6	101.0	275.6	817.7	207.8	1354.0	251.6	263.7	261.1	933.9	248.2	3511.0	2239.2	690.4	424.1	1437.9	6763.6	1154.9	825.5	250.7	795.3	7087.7
20	1.5	1.5	0	1	-0.0254387	0	-0.149951	0	-1.73862	0	10897.6	29.2	m	0	NA	Set 01	US22502676	D4	1487	1078	1362	312.3	328.5	6881.8	323.3	993.8	1140.7	515.1	892.3	493.5	704.1	375.7	6575.3	9260.7	476.6	565.0	503.0	1509.2	1088.4	1199.5	1080.9	484.4	647.5	1793.7	500.4	1386.2	453.1	449.5	594.7
21	2.5	3.5	1	2								29.3	f	0	NA	Set 01	US22502676	E4	3027	0.962	5188	399.3	277.6	481.8	512.3	8236.6	1203.2	482.2	219.8	758.0	382.6	321.1	310.5	760.8	511.1	676.4	891.3	458.2	3153.5	1359.4	1136.8	413.9	847.7	3485.7	653.7	1869.9	498.8	384.1	1751.3
22	1.5	2	0.5	1	0.493806	0	-1.27303	0	-2.98004	1	13628.3	48.2	f	1	IFN	Set 01	US22502676	F4	5751	1667	11801	744.5	311.4	1023.5	656.6	6120.3	5523.0	683.8	98.7	557.7	1141.3	259.3	378.1	300.5	617.8	337.4	4169.4	655.8	2020.9	2155.1	6323.6	769.3	487.5	34665.8	494.0	4867.6	374.4	544.4	1047.4
23	2	2.5	0.5	1								22.0	m	1	IFN, GA, NAT, FINGO	Set 01	US22502676	G4	12775	4052	19842	269.2	417.2	532.4	276.0	3049.2	1318.0	356.5	135.0	769.4	328.6	891.9	1152.0	812.5	539.5	312.9	510.6	1341.6	1088.1	1087.5	2782.4	411.6	412.2	4176.1	327.1	2851.3	392.3	703.4	1909.1
24	3.5	5	1.5	2	-1.35375	1	-0.451242	0	-3.64529	1	7233.4	34.9	m	0	NA	Set 01	US22502676	H4	6588	2221	14739	237.3	606.4	790.6	1145.5	2167.3	1749.8	421.9	262.0	568.3	318.0	617.1	559.6	628.7	378.6	660.1	1437.5	1754.1	1355.5	1054.9	927.8	369.1	520.7	5774.2	621.7	3230.6	1376.4	326.3	1843.6
25	1	2.5	1.5	2	-1.09618	1	-1.89067	0	-3.80149	1	10919.5	18.2	m	1	IFN, FUM	Set 02	US22502676	C1	0.969	0.868	0.976	634.4	538.9	9347.2	418.8	1310.6	2228.6	1020.3	1324.4	627.0	311.2	225.0	11355.1	13167.4	1147.3	808.2	215.8	5005.2	421.2	1837.2	1047.6	196.6	989.6	2390.1	515.6	3127.8	377.5	250.9	568.0
26	1.5	3.5	2	2								37.2	m	0	NA	Set 02	US22502676	D1	0.974	1004	0.999	554.5	494.6	27639.6	454.9	1421.2	2503.7	809.4	1402.0	624.8	301.4	271.5	10102.9	14585.1	772.8	976.3	121.9	10148.6	312.2	1983.8	3181.9	158.8	2508.3	1540.1	489.3	2700.5	474.2	1079.3	604.6
27	2	2.5	0.5	1	-0.557293	0	-0.811103	0	-2.97312	1	7852.15	27.5	f	1	IFN, FINGO	Set 02	US22502676	E1	0.964	0.765	0.944	672.4	582.0	8863.2	495.8	1366.9	3475.2	807.5	1165.4	687.8	601.2	338.3	11292.4	17570.6	815.0	855.0	324.7	7126.0	357.9	2021.3	963.8	156.2	1149.6	2226.7	551.8	3623.3	432.2	166.4	631.8
28	2.5	4	1.5	2	-1.41655	1	-2.311	1	-3.14306	1	39279.2	24.8	m	1	IFN	Set 02	US22502676	F1	0.954	1044	0.958	570.8	557.1	19561.0	456.8	1365.1	1808.9	945.1	1894.9	1077.9	245.3	253.8	11104.4	15874.1	1056.8	1065.7	150.6	4077.8	270.1	1747.5	885.8	165.1	1689.1	1786.6	613.2	2571.2	615.7	287.9	554.5
29	4	4	0	1								36.7	m	1	IFN, NAT	Set 02	US22502676	G1	0.867	1036	0.966	666.2	516.1	8983.3	438.3	1326.9	2484.4	974.6	1440.8	800.3	409.0	236.2	17610.7	18214.4	858.5	1260.5	134.8	16983.2	291.3	1821.6	1348.9	196.0	1434.0	2401.9	522.3	3199.8	406.6	176.9	666.9
31	2	1.5	-0.5	1	-0.715436	0	0.694288	0	0.809888	0	10598.7	28.5	f	0	NA	Set 02	US22502676	C2	0.991	0.698	1152	358.4	674.6	1680.6	498.0	1629.6	304.9	807.4	1175.7	402.0	331.1	424.0	3972.4	1212.9	1009.5	1266.9	293.4	342.0	373.8	15551.3	1087.9	218.5	675.6	2253.5	938.7	5786.6	901.7	249.7	681.1
32	1.5	3	1.5	2								18.3	f	0	NA	Set 02	US22502676	D2	1008	1085	0.929	654.3	545.5	14178.9	504.5	1340.5	2043.5	895.5	1420.1	542.3	264.2	262.1	10332.0	10535.9	702.5	1059.9	147.3	2998.1	318.1	1692.8	850.5	172.3	1311.7	2528.3	728.0	2561.6	609.0	497.9	562.7
34	1.5	2.5	1	2								15.8	m	0	NA	Set 02	US22502676	F2	0.879	0.786	1039	1647.3	601.5	8119.7	451.0	1321.6	4748.7	1040.3	1281.0	619.3	310.7	290.9	18914.3	28853.2	942.8	899.8	151.2	8292.9	511.4	2329.6	1567.7	178.0	653.8	1809.0	608.5	6120.6	647.3	199.1	490.3
35	2	2.5	0.5	1	0.475336	0	-0.181005	0	0.955728	0	5617.97	26.2	f	1	FINGO	Set 02	US22502676	G2	1206	1221	1121	558.5	645.3	5725.5	520.0	1146.1	1091.6	2952.8	2600.6	746.7	454.4	246.4	10929.2	8338.2	1092.3	711.4	590.5	7477.7	265.1	1810.3	2519.6	181.0	936.0	2667.5	598.5	1862.6	2564.0	189.2	784.1
36	1.5	3.5	2	2	-1.2975	1						51.3	f	0	NA	Set 02	US22502676	H2	0.943	0.359	1180	385.4	630.3	649.8	371.7	1053.1	773.9	1210.2	910.2	317.1	508.1	272.2	5927.6	3125.2	476.5	643.1	180.6	1643.6	450.7	1891.2	1155.6	199.8	455.0	2601.6	698.4	2001.7	173.6	108.5	633.7
38	2	1.5	-0.5	1	-0.885031	0	-0.520335	0	-1.33004	0	3525.29	22.5	f	0	NA	Set 02	US22502676	D3	0.848	0.239	1159	239.3	172.3	1578.2	260.5	1190.6	4564.3	1160.7	218.0	737.1	856.0	256.9	1765.0	8942.2	826.4	912.0	185.4	1694.7	854.1	3971.4	1591.1	240.9	428.4	3029.6	771.2	4143.5	1046.4	141.1	534.0
39	2	3	1	2	-1.02486	1	-2.19608	1	-4.71825	1	12631.6	32.3	f	1	IFN, NAT, FINGO	Set 02	US22502676	E3	1102	0.989	0.987	487.4	517.7	6614.5	516.6	1385.1	1443.9	895.6	1390.1	558.3	288.3	231.3	8255.6	9279.6	1599.3	1298.9	124.9	2699.6	291.5	1778.3	929.7	188.1	1377.7	2305.4	606.7	1992.6	389.0	1225.6	845.4
40	2.5	4	1.5	2	0.0399392	0	-0.272858	0	-0.546538	0	9842.87	45.3	f	1	IFN	Set 02	US22502676	F3	1079	1060	0.937	570.6	934.6	9610.1	665.6	1425.9	1141.4	752.6	1366.6	1002.1	1089.1	612.4	8062.1	8215.7	1950.0	2320.6	251.3	2666.3	288.9	1908.3	946.5	167.6	1369.6	1561.7	586.7	1729.9	423.9	291.4	734.2
41	3	5	2	2	-1.37579	0	0.279057	0	-0.718608	0	5836.82	33.6	f	1	GA	Set 02	US22502676	G3	1106	1187	1025	475.3	631.6	4846.5	494.5	1260.8	926.9	1156.6	2002.2	848.7	287.2	255.3	8355.7	6374.7	789.1	720.7	202.1	4148.4	207.9	1693.1	828.7	185.8	967.4	3849.8	654.8	1417.5	286.4	255.5	638.9
43	1	3.5	2.5	2	-0.353664	0	0.165753	0	-2.31694	1	12458.5	48.5	f	1	IFN, FINGO	Set 02	US22502676	C4	1107	1159	1035	709.2	562.5	9164.4	469.8	1185.0	1725.5	921.5	1369.0	813.9	374.2	209.4	11614.2	14262.4	871.4	1725.8	163.5	4989.6	297.1	2103.8	1569.2	157.7	1311.0	4558.6	619.2	2205.2	479.1	161.6	795.2
44	2.5	3	0.5	1	-0.717774	0	-0.335909	0	-1.17594	0	15508.3	26.7	f	1	GA	Set 02	US22502676	D4	0.828	0.767	0.877	811.7	608.2	9387.4	541.6	1373.1	4851.3	799.9	1288.9	561.7	409.0	268.3	17430.2	26838.4	574.6	774.8	152.6	7340.8	472.0	2498.9	1208.5	170.1	1649.5	2916.9	580.3	5935.4	449.4	254.6	418.1
45	2	4	2	2	-1.33712	1	-5.06379	1	-7.57805	1	50828	16.8	f	0	NA	Set 02	US22502676	E4	0.744	0.706	0.938	952.4	535.9	8436.1	410.5	1033.4	3988.4	927.1	1181.9	542.3	394.6	213.1	13316.2	17426.5	1473.7	1205.1	125.5	19705.4	364.9	1989.7	998.1	165.1	794.2	2786.9	492.9	3868.6	456.5	246.9	543.0
46	3	3.5	0.5	1	0.341696	0	-1.72178	0	-2.55856	1	51882.7	35.5	f	0	NA	Set 02	US22502676	F4	1144	1195	1027	599.6	631.6	8772.6	585.0	1589.6	1533.5	1610.1	1457.1	830.7	242.9	204.2	9648.9	9535.8	766.8	1264.0	152.6	4058.8	289.0	2045.8	990.0	182.9	1453.4	2449.6	517.9	2220.5	628.2	188.9	674.9
47	1.5	2	0.5	1	-0.87805	0	-0.544841	0	-1.79144	0	9840.23	33.8	f	1	GA, FUM, IFN	Set 02	US22502676	G4	1272	1349	1018	542.0	510.4	8656.8	531.2	1329.4	1185.2	836.9	1565.8	780.8	277.5	231.3	8370.9	6280.2	1734.3	961.3	183.2	5228.9	257.7	2000.2	1177.3	184.9	1168.9	2397.7	667.5	1983.8	455.9	233.5	766.6
48	1	2	1	2	-0.150924	0	-0.176155	0	-1.60684	0	7461.04	34.7	f	1	IFN	Set 02	US22502676	H4	0.985	1068	0.996	1115.4	515.1	8763.7	436.1	1271.3	2015.6	951.5	1339.6	608.0	262.0	206.9	10984.4	11582.2	1750.5	1339.3	116.6	8720.4	303.5	2181.0	940.6	275.8	1211.2	4912.8	560.4	2998.7	434.2	159.8	466.0
49	2	3	1	2	-0.723022	0	-0.632814	0	-0.66166	0	8912.11	26.8	m	1	IFN, GA, FINGO	Set 03	US22502676	A1	0.643	0.283	0.949	667.1	711.6	10510.0	352.6	1341.1	2664.0	1353.6	615.9	584.1	341.9	238.9	7335.8	7862.8	589.7	797.5	111.1	5036.3	626.2	2424.9	1235.1	130.3	600.2	2688.4	527.8	5335.4	510.1	135.6	466.4
50	3	2.5	-0.5	1	0.718819	0	-0.43732	0	-1.16507	0	5039.65	29.4	f	0	NA	Set 03	US22502676	B1	0.985	1010	0.926	1061.8	633.7	17780.1	609.3	1469.0	767.5	795.3	1281.4	603.7	483.4	583.5	5904.6	4654.9	884.4	1688.6	204.5	1971.3	335.2	1809.1	900.1	205.5	1279.1	2159.3	791.3	1610.5	345.9	405.0	729.0
51	2.5	3.5	1	2	-0.796388	0	0.418503	0	-2.82244	1	15003.8	31.1	m	1	GA	Set 03	US22502676	C1	0.873	0.956	0.888	441.1	591.8	11627.2	461.9	1174.3	1084.9	1300.7	1487.6	608.7	259.2	256.2	7237.5	5412.7	607.1	775.9	267.4	2090.9	277.6	2017.0	801.8	167.4	1176.3	2194.0	660.8	2071.6	527.8	177.8	519.7
52	3	6.5	3.5	2	-1.76721	1	-4.06442	1	-5.59483	1	22301.4	36.6	f	1	IFN, GA	Set 03	US22502676	D1	1016	1137	0.895	553.2	607.3	20305.9	423.8	1529.8	895.6	798.5	1091.0	627.4	282.7	1679.1	6466.5	5547.7	1184.5	3246.2	257.8	2494.9	319.8	1837.0	767.1	166.1	1353.8	2045.6	700.2	2083.2	414.1	207.7	974.9
56	0	3	3	2								27.3	f	1	IFN, FUM	Set 03	US22502676	B2	1036	1251	1026	747.7	498.5	17175.3	468.5	1176.5	791.2	843.5	1060.9	584.9	317.3	278.5	5521.7	4657.1	1986.8	1156.8	160.9	2015.3	395.1	1403.1	1036.3	208.6	1116.4	2791.5	869.6	1775.9	489.3	352.5	988.2
57	2	3	1	2	-0.537236	0	-1.16655	0	-2.98583	1	17369.8	32.0	f	0	NA	Set 03	US22502676	E2	1298	1451	1119	728.9	598.7	22199.4	564.1	1511.8	648.4	906.6	1331.2	674.2	303.2	354.4	5587.1	3801.2	1465.1	1541.0	174.1	4635.4	297.8	1972.6	860.3	244.4	1172.9	2843.3	805.5	1509.9	344.4	198.5	917.3
58	3.5	3.5	0	1	-1.07326	0	-1.11782	0	-3.07906	1	11096.2	45.3	f	1	IFN	Set 03	US22502676	F2	1079	1315	1051	737.9	547.2	14347.0	926.0	1273.9	761.0	984.2	1960.3	779.7	288.3	519.5	7444.4	6220.9	908.2	965.6	193.6	3461.2	321.6	1735.6	1222.4	241.2	1318.9	2527.9	3891.2	1650.9	413.1	223.7	987.1
59	3.5	4	0.5	1	-1.08276	0	-1.15641	0	-1.78595	0	9977.34	48.5	f	0	NA	Set 03	US22502676	G2	0.798	0.945	0.919	1403.9	773.6	17740.1	507.4	1307.2	2023.4	1201.9	1486.0	550.1	284.8	230.9	13181.4	15570.9	1031.8	835.3	148.3	6262.1	462.5	2043.7	982.3	190.7	1523.2	2425.4	758.0	4192.1	461.4	176.2	901.6
60	2.5	2	-0.5	1	-0.719491	0	0.0760903	0	-0.835514	0	4412.99	33.2	m	0	NA	Set 03	US22502676	H2	1126	1208	1208	432.3	620.9	14782.7	403.7	1253.0	330.6	1200.1	1406.3	729.8	334.6	211.9	4109.3	2193.1	1057.6	1291.3	143.0	1215.9	253.6	1700.6	1434.1	387.5	1305.1	2886.8	754.2	942.7	425.4	3852.0	719.0
61	3	4	1	2	-1.63304	1	-0.280357	0	-1.57437	0	8067.48	39.1	f	0	NA	Set 03	US22502676	A3	1025	0.561	1054	304.0	585.4	10897.6	381.6	1127.8	770.5	834.6	859.4	470.8	320.2	204.4	5066.7	3837.4	714.5	717.4	120.6	2159.0	322.1	1879.4	956.9	141.0	1016.9	1599.1	554.7	1628.1	453.9	145.6	582.3
62	2	2.5	0.5	1	-0.82334	0	-1.27704	0	0.0865726	0	17419.9	28.1	f	0	NA	Set 03	US22502676	B3	1118	1146	1078	603.8	603.6	13574.0	441.8	3183.4	665.7	914.9	1431.2	784.5	281.1	299.2	6351.6	4198.2	767.3	862.8	178.7	2057.0	298.1	1716.0	796.1	314.7	1014.5	2189.0	865.9	1788.5	358.7	259.5	658.2
64	2	2	0	1	-0.660904	0	0.532088	0	0.151081	0	4477.15	28.8	f	1	IFN	Set 03	US22502676	F3	1072	1027	1011	574.6	579.3	13225.8	568.7	1308.6	635.7	867.1	1277.4	692.9	681.7	481.5	5591.4	4035.7	1475.0	1462.6	337.7	1751.2	417.4	1742.1	1809.3	818.9	1292.6	4411.3	1198.5	1822.4	349.3	318.6	1043.5
65	1.5	3.5	2	2	-1.9736	1						41.1	m	1	IFN, GA	Set 03	US22502676	G3	1233	1328	1135	631.1	556.6	16234.9	468.7	3006.7	492.4	798.2	1849.4	607.5	223.5	234.4	5800.4	3665.5	1084.3	1099.3	299.0	1705.6	259.6	1596.4	879.8	332.1	1310.3	3866.6	753.0	1367.8	423.6	174.9	742.0
66	2.5	2.5	0	1	-1.11999	0	0.0432516	0	-2.68287	1	9954.49	27.5	f	1	GA, IFN	Set 03	US22502676	H3	0.905	0.897	1011	1197.5	747.8	22511.7	456.2	1303.4	2179.8	963.2	1196.5	563.9	283.9	1514.4	10415.8	13605.9	797.1	1492.4	245.3	9058.4	408.6	2204.5	930.2	177.5	1103.5	2307.1	701.4	4595.2	519.8	254.1	679.9
67	3	2.5	-0.5	1	-1.47524	1	-1.56288	0	-3.07876	1	11593.7	27.1	f	1	IFN	Set 03	US22502676	A4	1092	1123	1082	598.4	552.0	18881.3	399.6	1216.8	1092.0	1028.7	1111.5	608.9	236.5	292.4	8235.4	7970.4	5230.7	1041.7	187.1	3135.8	288.0	1828.7	759.9	156.1	1413.2	1820.8	576.3	2487.8	388.7	215.2	474.8
68	1	1.5	0.5	1	-0.435964	0	-0.414181	0	-2.10584	1	3843.46	35.9	f	1	IFN	Set 03	US22502676	D4	1023	0.988	1092	811.0	821.8	17944.6	348.8	1363.1	1715.6	1520.3	1255.3	586.6	287.1	315.3	8941.0	9240.7	1027.8	1015.6	148.6	3684.7	362.1	1717.4	904.2	257.3	1001.6	2044.8	563.7	3402.8	553.3	603.6	507.8
69	3	6.5	3.5	2	-1.12507	0	-1.94896	0	-1.43676	0	6227.93	38.5	f	0	NA	Set 03	US22502676	E4	0.792	0.736	0.819	510.0	568.7	13018.1	407.5	1318.0	1564.8	847.7	2409.1	545.6	225.9	184.4	8595.6	9438.4	1202.3	774.8	137.4	4388.5	318.6	1961.9	1137.0	154.8	2956.6	1262.8	535.7	2600.3	560.2	319.4	789.6
71	4	6	2	2								23.1	f	0	NA	Set 03	US22502676	G4	1147	1217	1119	796.4	714.9	26306.9	452.6	1352.9	865.5	868.9	1549.9	680.6	241.5	276.5	8625.5	6502.3	876.6	1057.8	125.7	2927.2	485.5	1693.5	1085.0	173.6	1954.7	1936.8	751.9	2631.1	377.7	427.1	639.9
72	1.5	3	1.5	2	-2.0022	1	0.0021514	0	-1.72871	0	13442.9	33.6	m	1	IFN	Set 03	US22502676	H4	0.975	0.988	0.983	845.1	544.9	13639.1	586.4	1551.6	1209.9	920.7	1374.6	639.2	274.2	284.9	6963.6	7938.9	1114.1	842.3	157.7	3629.8	316.6	1709.7	1264.1	189.7	1508.3	2447.4	1107.0	2278.9	363.0	264.5	721.0
73	2	2	0	1								30.3	m	1	IFN, FUM	Set 04	US22502676	A1	1128	1189	1058	679.2	786.7	12668.0	839.7	4128.1	589.0	865.4	1859.6	623.1	269.4	308.4	7511.8	4066.7	997.7	1295.8	350.1	1648.0	380.8	2243.7	1399.2	386.9	1331.2	3766.3	999.8	1812.7	372.7	206.9	501.9
74	1.5	6	4.5	2								57.6	f	0	NA	Set 04	US22502676	C1	1045	1068	1062	658.1	668.1	12897.8	583.8	1482.3	1551.6	1000.0	874.9	512.9	335.3	365.5	10321.1	9223.5	1240.0	1218.4	141.5	3165.5	310.4	2190.8	1005.0	252.1	1148.0	2973.0	623.4	2495.2	412.2	1533.7	615.5
76	1	1	0	1	-0.37673	0	-0.205792	0	-1.6624	0	7354.69	45.9	f	0	NA	Set 04	US22502676	E1	0.574	0.129	0.996	273.6	839.8	2780.8	605.7	1146.7	1829.3	590.7	331.0	549.3	535.6	308.2	3816.1	3112.5	549.0	1051.9	152.3	1839.7	712.9	2540.7	1724.1	183.0	635.8	2011.0	866.8	3243.8	432.5	113.1	546.8
77	3	3.5	0.5	1								33.9	m	1	IFN	Set 04	US22502676	G1	0.858	0.837	0.940	1289.1	1136.7	17936.5	833.8	1841.1	2683.1	1068.0	1237.2	591.2	324.4	1918.5	14240.1	16042.5	713.1	1762.4	276.1	8803.4	574.3	3199.7	1492.9	201.9	1123.6	2270.8	964.4	6059.2	460.0	300.0	440.8
78	2	3	1	2	-0.935053	1	0.819944	0	0.0339461	0	6698.14	41.8	f	0	NA	Set 04	US22502676	H1	0.959	0.948	0.923	977.4	884.8	10716.4	1234.8	2121.6	1513.8	1063.3	1407.3	677.9	330.1	370.3	9481.6	9434.4	1028.0	1008.4	174.2	3537.9	465.7	2638.5	2018.1	230.2	1557.2	2548.4	1596.7	3151.7	348.4	300.9	482.7
82	2	3	1	2								28.3	f	0	NA	Set 04	US22502676	F2	1068	1223	1019	812.6	743.7	16961.1	783.9	1281.5	1523.6	1020.4	989.7	605.0	295.7	271.8	11094.2	9704.0	862.2	1327.7	156.1	2533.3	314.6	1949.3	948.5	196.7	1938.2	3269.1	2381.1	2400.8	764.2	179.0	481.3
[truncated: 1,282 more columns]

## Sheet: Blad1
							BDNF	HGF	Contactin-4	Contactin-5	SPARCL1	outcome group_EDSS (1=EDSS increase <1 or no increase; 2=EDSS increase 1 or more)	outcome_CI (1=yes,2=no)	outcome_Norm_brain_atrophy (1=yes,2=no)	outcome_ Norm_thalamic_atrophy (1=yes,2=no)
							728.5	1150.1	2824.7	329.4	11111.6	1	0	1	1
							1102.1	583.3	2800.7	350.3	6755.7	1
							685.9	895	2470.9	333.7	9782.5	1	0	0	0
							593.6	765.5	3248.3	354.1	10640.6	1	1	0	0
							485.2	552.9	2803.9	344.1	8169.9	1	0	1	1
							305.3	502.2	1919	1155.7	13612.7	1	0	0	1
							373.3	472	3687.8	527	13114.5	1	0	0	0
							2026.3	328.6	1377.1	1119.5	1618.3	1	0	0	1
							648.6	666.2	961.8	351.6	1136.3	1
							782	737.4	2986.2	384	8691.8	1	0	0	1
							888.3	972.5	2755.8	408.2	10280.2	1
							886.4	1481.1	3200.5	522.5	10166	1	0	0	0
							604.8	1177	4425.6	429	11204.2	1	0	0	0
							1349.1	898.8	2151.5	788.9	5623.4	1	0	0	0
							1094.5	794.6	2709	389.9	7186.8	1	0	0	0
							697.5	1259.7	3693.6	372	12451.8	1	0	0	1
							637.4	1480.3	3598.7	415.7	11517.4	1	0	0	0
							451.5	1157.7	3778.2	344.3	9853.1	1	0	0	0
							614.1	1294	3595.1	480.2	12430.6	1	0	0	1
							1166.7	1012.3	2491.3	392.9	8447.2	1	0	0	0
							402.2	1418.8	4153.5	466.3	10697.1	1	0	0	0
							980.9	904.2	3660.6	448.4	8344.2	1	0	0	0
							518.4	790.3	3711.5	518.3	11280	1	0	0	0
							639.2	949.1	2255.4	384.5	6277.7	1	0	0	1
							636.2	697.3	2966.8	566.4	7951.8	1	1	0	1
							631.9	860.9	3814.9	381.9	10001.6	1	0	0	1
							583.6	794.8	5446.3	424.2	17975	1
							3671.2	589.9	2898	622.5	8187.9	1	0	0	0
							631	913.1	3093.3	362.4	8107.5	1
							594.3	2906.4	2501.9	323.7	13872.8	2
							653.7	742.1	2969.6	401.7	9255.3	2	0	0	0
							534.1	848.4	2529.2	324.4	9960.2	2	0
							755.5	1316.8	2105.2	390.2	8264.1	2	1	0	1
							438.8	1037.9	3685.9	545.2	11991.1	2	0	0	0
							2676.2	496.7	2160.2	588.8	6327.7	2
							982.2	2116.3	2633.6	463.5	7202.6	2
							764.3	702.4	1955.9	364.1	7674.8	2	0	0	0
							839.2	727.6	2045.5	356.1	8713.1	2	0	0	1
							556.2	413	2163	1062.4	10670.7	2
							955.6	394.7	1785.8	362.3	1598.4	2
							447.8	495.4	1133.7	477.5	1393.9	2
							351.9	337.1	1218.8	547.1	1270.4	2	1	0	1
							919.4	829.2	2591.1	375.9	9490.8	2	1	0	1
							993.3	829.1	3013.8	384.9	9480.6	2
							1020.2	1492.7	3181.4	427	13551	2	1	1	1
							1151.7	1731.4	3326.3	427.5	11954.9	2
							1121.4	1084.9	2935.8	472.9	10022.1	2
							2928	720.2	3037.2	632.2	9099.4	2	1
							937.9	1020.1	4993.3	417.7	13165.2	2	1	1	1
							616.2	1163.4	3300.1	418.4	14256.8	2	0	0	0
							1174.4	1937.9	4290.3	631.3	11604.2	2	0	0	0
							682.1	957.5	3890	426.1	13752.4	2	0	0	1
							1221.6	879.5	3167.9	428.5	10765.5	2	1	1	1
							766.8	1311	3018.6	403	11031.3	2	0	0	0
							2178.9	544.3	2314.7	480.3	7207.8	2	0	0	0
							1131	1823.7	2483.3	459.4	9884.5	2	0	0	1
							520.4	911.7	2668.5	331.1	8574.5	2	1	1	1
							803.8	895.5	3924.7	391.4	13449.7	2
							377.4	723.6	4158.9	391.8	10970.9	2	0	0	1
							2302.9	712	2778.3	550.6	8669	2	1	0	0
							578.2	834.7	4001.6	444	14332.1	2	1
							656.7	948.3	2750.7	440.7	6860.8	2	0	0	0
							464.5	727.6	3346.2	467.8	10499.1	2
							748.1	1338.3	3735.3	389.8	9010.5	2	1	0	0
							922.4	843.9	3965	420.4	11730.5	2
							783.7	1284.3	5191.4	401.6	12353.8	2	1	0	0
							1074.5	1496.1	2762.5	418.2	9995.1	2
						1	855.714	899.986	3085.52	481.652	9400.6
						2	963.824	1041.47	2992.51	453.671	9734.41
